# Supplementary material for: Laser-Induced Shockwave (LIS) to Study Neuronal Ca2+ Responses
Source: Front Bioeng Biotechnol. 2021 Feb 16;9:598896. doi: 10.3389/fbioe.2021.598896 (PMC7928400; doi:10.3389/fbioe.2021.598896)
Supplement: Supplementary file 2 [file Data_Sheet_1.XLSX]

## Sheet: Figure 1D
Time Average Power (uW)	Uncertainty	Intensity Error (uW)	Probabilty	Standard Error
290.291	0.0038388	1.11437	1	0
281.949	0.00169438	0.477728	1	0
270.478	0.000414415	0.11209	0.98	0.02
248.456	0.00638755	1.58703	1	0
231.7	0.000423447	0.0981124	1	0
217.738	0.011884	2.58759	1	0
210.064	0.00291825	0.61302	1	0
199.782	0.002202	0.43992	1	0
155.481	0.000754654	0.117334	0.06	0.0305505
143.91	0.00635152	0.914051	0	0
135.964	0.00552862	0.751695	0	0
127.477	0.00821838	1.04765	0	0
119.515	0.010024	1.19802	0.04	0.04
167.014	0.00210467	0.35151	0.02	0.02
172.916	0.0103785	1.79461	0.41	0.102686
180.316	0.00180515	0.325498	0.988889	0.0111111
176.075	0.00438749	0.772525	0.94	0.0305505

## Sheet: Figure 1E
	Time Avg. Power (μW)		Rmax (μm) - Avg
	x	error bar	mean	S.E.M
	189.7	0.1	189	0.7
	199.7	0.1	204.5	0.5
	210.1	0.1	220.3	0.3
	217.7	0.6	227.4	0.7
	Simple linear regression
	Best-fit values
	Slope	1.396
	Y value when X = 240	260.1
	X-intercept	53.67
	1/slope	0.7163
	Std. Error
	Slope	0.09113
	Y value when X = 240	3.393
	95% Confidence Intervals
	Slope	1.004 to 1.788
	Y value when X = 240	245.5 to 274.7
	X-intercept	-5.256 to 86.80
	Goodness of Fit
	R squared	0.9916
	Sy.x	1.928
	Is slope significantly non-zero?
	F	234.7
	DFn, DFd	1, 2
	P value	0.0042
	Deviation from zero?	Significant
	Equation	Y = 1.396*X - 74.93
	Data
	Number of X values	4
	Maximum number of Y replicates	1
	Total number of values	4
	Number of missing values	0

## Sheet: Figure 1F
	Time (μs)		190 uW			200 uW			210 uW			220 uW
	Time (μs)	Err Bar	mean	S.E.M.	N	mean	S.E.M.	N	mean	S.E.M.	N	mean	S.E.M.	N
	0.3649	0	6.658	0.03
	0.4554					6.76	0.03
	0.5299								6.86	0.03
	0.5763											6.96	0.03
	2.7	2	85.3837	4.88759	7	95.5113	5.60196	14	92.9248	7.22148	10	97.3809	5.53708	14
	11.833	2	161.392	3.38712	41	177.823	2.68517	49	181.312	3.32828	50	182.316	3.72282	50
	17.42		190.1	0.3
	18.7					204.1	0.5
	20.18								220.3	0.3
	20.3											227.4	0.7
	20.965	2	188.952	0.717402	41	203.518	0.483756	50	220.184	0.563193	50	227.469	0.543466	50
	30.098	2	159.051	2.65193	41	178.608	1.65439	50	198.916	1.58586	50	213.705	1.80293	50
	39.23	2	95.9787	3.25109	41	83.436	6.31183	50	128.371	6.14264	50	152.301	6.47596	50

## Sheet: Figure 1G
Position (μm)	190 μW (kPa)	200 μW ( kPa)	210 μW ( kPa)	220 μW ( kPa)
50	72.268	73.314	74.09	74.581
57.1	55.33	56.131	56.725	57.101
64.3	43.718	44.35	44.82	45.117
71.4	35.411	35.924	36.304	36.545
78.6	29.265	29.689	30.003	30.202
85.7	24.591	24.947	25.211	25.378
92.9	20.953	21.257	21.482	21.624
100	18.067	18.328	18.522	18.645
107.1	15.738	15.966	16.135	16.242
114.3	13.833	14.033	14.181	14.275
121.4	12.253	12.43	12.562	12.645
128.6	10.929	11.088	11.205	11.279
135.7	9.809	9.951	10.057	10.123
142.9	8.853	8.981	9.076	9.136
150	8.03	8.146	8.232	8.287
157.1	7.316	7.422	7.501	7.551
164.3	6.694	6.791	6.863	6.908
171.4	6.148	6.237	6.303	6.345
178.6	5.666	5.748	5.809	5.847
185.7	5.238	5.314	5.37	5.406
192.9	4.858	4.928	4.98	5.013
200	4.517	4.582	4.631	4.661
207.1	4.211	4.272	4.317	4.345
214.3	3.935	3.992	4.034	4.061
221.4	3.685	3.738	3.778	3.803
228.6	3.458	3.508	3.545	3.569
235.7	3.252	3.299	3.334	3.356
242.9	3.063	3.108	3.14	3.161
250	2.891	2.933	2.964	2.983
257.1	2.732	2.772	2.801	2.82
264.3	2.587	2.624	2.652	2.669
271.4	2.452	2.488	2.514	2.531
278.6	2.328	2.362	2.387	2.403
285.7	2.213	2.245	2.269	2.284
292.9	2.107	2.137	2.16	2.174
300	2.007	2.036	2.058	2.072
307.1	1.915	1.943	1.963	1.976
314.3	1.829	1.856	1.875	1.888
321.4	1.749	1.774	1.793	1.805
328.6	1.673	1.698	1.716	1.727
335.7	1.603	1.626	1.643	1.654
342.9	1.537	1.559	1.576	1.586
350	1.475	1.496	1.512	1.522
357.1	1.416	1.437	1.452	1.462
364.3	1.361	1.381	1.396	1.405
371.4	1.31	1.329	1.343	1.351
378.6	1.261	1.279	1.292	1.301
385.7	1.214	1.232	1.245	1.253
392.9	1.171	1.188	1.2	1.208
400	1.129	1.146	1.158	1.165

## Sheet: Figure 2B 
Time (seconds)	Left	Right
-110	0.925926	0.994012
-100	0.940741	0.994012
-90	0.948148	1.00599
-80	0.962963	1.01796
-70	0.940741	1.00599
-60	0.985185	1
-50	0.992593	1.01796
-40	1	1.0479
-30	1	1.01796
-20	1.00741	1.02994
-10	0.992593	1.02994
0	1	1
3	1.08889	1.32934
6	1.05185	1.28144
9	1.00741	1.26347
12	1.00741	1.24551
15	0.985185	1.23353
18	0.977778	1.20958
21	0.948148	1.18563
24	0.948148	1.18563
27	0.933333	1.15569
30	0.911111	1.15569
60	0.888889	1.11976
90	0.866667	1.0479
120	0.911111	1.02395
150	0.903704	1
180	0.925926	0.994012
210	0.933333	0.994012

## Sheet: Figure 2E-G
	F/F0 by distance					Area under the peak by distance						time to half-maximum (seconds) by distance
	170-220μm +Ca	225-275μm +Ca	180-220μm -Ca	225-320μm -Ca		180-220μm +Ca	225-275μm +Ca	180-220μm -Ca	225-320μm -Ca			180-220μm +Ca	225-275μm +Ca	180-220μm -Ca	225-320μm -Ca
	1.3	1.105	1.07317	1.2093		4.657	1.024	0.878				14.5611	7.99557	13.8183	11.1213
	1.25	1.274	1.17323	1.19722		3.062	18.37	5.657	2.455			11.9408	14.3223	11.6063	11.9214
	1.101	1.269	1.08889			0.5973	4.96	0.4593	2.51			10.9781	11.811	9.25963
	1.318	1.294	1.17437	1.17293		11.47	5.151	1.225				15.2923	14.9518	6.2662	12.1281
	1.109	1.215		1.14685		1.288	2.081		1.427			18.3101	12.3996		8.25174
	1.285	1.276		1.224		7.95			2.054			7.48285	5.87698		12.7034
		1.151	1.48457				1.509	10.33	3.285				11.5481	11.0416
		1.195	1.22748				1.007	2.942					6.16712	11.0123
		1.285	1.1785				7.95	3.018					7.48285	13.8373
			1.27047					4.497						11.357
Minimum	1.101	1.105	1.073	1.147	Minimum	0.5973	1.007	0.4593	1.427		Minimum	7.483	5.877	6.266	8.252
Maximum	1.318	1.294	1.485	1.224	Maximum	11.47	18.37	10.33	3.285		Maximum	18.31	14.95	13.84	12.7
Range	0.217	0.189	0.4114	0.07715	Range	10.87	17.36	9.871	1.858		Range	10.83	9.075	7.571	4.452
Mean	1.227	1.229	1.209	1.19	Mean	4.837	5.257	3.626	2.346		Mean	13.09	10.28	11.02	11.23
Std. Deviation	0.09727	0.06709	0.1289	0.03055	Std. Deviation	4.182	5.848	3.252	0.6801		Std. Deviation	3.781	3.463	2.447	1.756
Std. Error of Mean	0.03971	0.02236	0.04558	0.01366	Std. Error of Mean	1.707	2.068	1.15	0.3042		Std. Error of Mean	1.544	1.154	0.8652	0.7854

## Sheet: Figure 3B 
Time (seconds)	1	2	3	4	5	6	7
-110	0.979233	0.99571	0.994522	0.99142	1.00191	0.982011	1.02231
-100	0.992811	1.00394	1.00439	0.998603	1.01093	0.989124	1.02039
-90	1.00251	1.01111	1.01456	1.00823	1.01393	0.999753	1.03295
-80	1.01462	1.01174	1.00932	1.0243	1.01967	1.00666	1.05315
-70	1.00271	1.00732	1.00311	1.01207	1.01795	1.0046	1.03137
-60	0.997024	1.00228	0.997973	1.01001	1.01498	1.00177	1.03338
-50	1.00913	1.00283	1.00926	1.01574	1.01454	1.0078	1.0314
-40	1.02123	1.01765	1.01567	1.03785	1.01766	1.007	1.0519
-30	1.01217	1.00786	1.00746	1.01783	1.01019	1.00324	1.02623
-20	1.00246	1.00439	0.995253	1.01282	1.00908	1.00385	1.01148
-10	1.00409	1.00691	0.987721	1.01307	1.0044	0.999181	1.01916
0	1	1	1	1	1	1	1
3	1.17437	1.14275	1.12095	1.2093	1.19722	1.18768	1.06971
6	1.10334	1.08327	1.07486	1.1163	1.17721	1.17894	1.13614
9	1.06454	1.07423	1.06494	1.06817	1.14067	1.15347	1.14669
12	1.04442	1.0701	1.06518	1.06581	1.11111	1.1136	1.17293
15	1.0219	1.03572	1.04789	1.06176	1.08137	1.08338	1.12596
18	0.999271	1.02371	1.02485	1.04914	1.06119	1.06251	1.05504
21	0.976695	0.994587	0.997547	0.990217	1.03358	1.03438	1.00263
24	0.976317	1.00378	1.00156	0.985145	1.01606	1.01856	1.02126
27	0.963107	0.992987	0.999204	0.965946	0.999692	1.00623	1.01764
30	0.953798	0.984868	0.973428	0.944822	0.984255	0.98709	0.992572
60	0.953913	0.992963	0.982252	0.958805	0.970292	0.973918	0.99718
90	0.93799	0.948435	0.955188	0.941729	0.950569	0.950475	0.975917
120	0.955179	0.981178	0.998483	0.94062	0.953787	0.910467	0.939736
150	0.967544	0.997636	1.01734	0.934959	0.963844	0.923282	0.953353
180	0.971188	0.989195	0.99392	0.930617	0.968293	0.924967	0.937533
210	0.972016	0.993695	1.00949	0.927056	0.965854	0.924381	0.940584
240	0.994011	1.00908	1.04035	0.960467	0.968764	0.931203	0.960717
270	0.987897	1.00617	1.03466	0.9554	0.963626	0.933665	0.946625
300	1.0016	1.02288	1.04296	0.983321	0.96082	0.930181	0.95812
330	0.994467	1.0134	1.03218	0.967746	0.951635	0.920733	0.955665
360	0.985972	1.00234	1.02462	0.958226	0.939885	0.909409	0.939801

## Sheet: Figure 3F
Time (seconds)	Rat with Calcium				Time (seconds)	Rat without Calcium				Time (seconds)	Rat without Calcium No Shockwave
x	Mean	S.E.M.	N		x	Mean	S.E.M.	N		x	Mean	S.E.M.	N
-110	1.0075	0.0218748	14		-110	0.982314	0.0143929	12		-110	0.995475	0.0234688	12
-100	1.00528	0.0185339	14		-100	0.985813	0.0121954	13		-100	1.00341	0.0170393	12
-90	1.01597	0.0169429	14		-90	0.992455	0.00989001	13		-90	1.00058	0.013374	12
-80	1.00795	0.0112143	14		-80	0.994903	0.00921588	13		-80	1.00413	0.0101114	12
-70	1.00512	0.0100789	15		-70	0.991827	0.0086468	13		-70	1.01339	0.00935616	12
-60	1.00544	0.00802485	15		-60	0.997618	0.00603523	13		-60	1.0085	0.00751025	12
-50	1.00461	0.00586547	15		-50	1.00138	0.0051021	13		-50	1.02234	0.0147023	12
-40	1.00188	0.00585442	14		-40	1.0032	0.0040352	13		-40	1.00554	0.00548217	12
-30	1.00416	0.0047891	15		-30	1.0014	0.00247642	13		-30	1.00526	0.00522811	12
-20	1.00143	0.00452299	15		-20	1.00171	0.00263573	13		-20	1.01073	0.0081697	12
-10	1.00254	0.00494749	15		-10	1.00012	0.0017451	13		-10	1.00563	0.00388675	12
0	1.00056	0.00253359	15		0	0.998327	0.000886699	13		0	1.00026	0.000116629	12
3	1.21451	0.0219525	15		3	1.17977	0.0324764	13		3	1.0069	0.00627662	12
6	1.18948	0.0198855	15		6	1.17661	0.0256512	13		6	1.00104	0.00746595	12
9	1.17128	0.0220072	15		9	1.13999	0.0249813	13		9	0.994065	0.00498344	12
12	1.15058	0.0267033	15		12	1.1134	0.0223901	13		12	0.990675	0.00591049	12
15	1.12604	0.022206	15		15	1.0863	0.0192149	13		15	0.98845	0.00639578	12
18	1.11105	0.021496	15		18	1.06384	0.0167475	13		18	0.993252	0.00872436	12
21	1.07727	0.0212558	15		21	1.05426	0.0170241	13		21	0.983618	0.00875101	12
24	1.04576	0.0196577	15		24	1.03208	0.0138532	13		24	0.983485	0.0101745	12
27	1.03693	0.0174245	15		27	1.00778	0.0119186	13		27	0.982473	0.0102339	12
30	1.00019	0.0185397	15		30	0.98772	0.0122127	13		30	0.972798	0.0120271	11
60	0.987255	0.0197224	15		60	0.965571	0.0117066	13		60	0.96643	0.0165037	9
90	0.98426	0.0229473	15		90	0.953711	0.0112162	13		90	0.989265	0.0173857	9
120	0.960789	0.0175357	15		120	0.963627	0.0100071	13		120	1.00878	0.0221006	9
150	0.954025	0.0226849	15		150	0.966392	0.0087791	13		150	1.01619	0.017647	9
180	0.978318	0.0155679	15		180	0.970783	0.00729414	13		180	1.01393	0.020346	9
210	0.977857	0.0154157	15		210	0.99475	0.015127	13		210	1.02275	0.0170535	9
240	0.986105	0.0179509	15		240	0.959058	0.0202086	12		240	1.02644	0.0199834	9
270	0.989051	0.0166971	15		270	0.963989	0.0183727	12		270	1.02931	0.0202723	9
300	0.981933	0.0167697	15		300	0.963898	0.0155162	12		300	1.02198	0.0258715	8
330	0.982553	0.0182156	14		330	0.951884	0.0181334	12		330	1.01573	0.0237264	8
360	0.980467	0.0186	14		360	0.947219	0.01756	12		360	1.02212	0.0245523	8
390	0.975886	0.0183741	14		390	0.97605	0.0107187	8		390	1.00803	0.0235925	8
420	0.982467	0.0193948	14		420	0.97819	0.01256	8		420	1.00297	0.0251102	8

## Sheet: Figure 3G
	6s			15s			30s			60s			150s				6s:	Dunnett's T3 multiple comparisons test	Mean Diff.	95.00% CI of diff.	Significant?	Summary	Adjusted P Value
	No LIS	+	-	No LIS	+	-	No LIS	+	-	No LIS	+	-	No LIS	+	-			No LIS vs. +	-0.1884	-0.2511 to -0.1258	Yes	****	<0.0001
	0.978383	1.28775	1.07317	0.955054	1.17572	1.02439	0.925588	0.992361	0.96748	0.912832	0.937495	0.95122	0.973227	0.992012	0.97561			No LIS vs. -	-0.1756	-0.2570 to -0.09410	Yes	****	<0.0001
	0.970506	1.19145	1.14961	0.94035	1.09187	1.10236	0.904376	0.968279	1.02362	0.889561	1.02988	1.01575	0.960008	0.978692	1.00787			+ vs. -	0.01287	-0.08047 to 0.1062	No	ns	0.97
	0.972105	1.04027	1.05185	0.979391	0.993289	0.985185	0.93419	0.90604	0.911111	0.950366	0.932886	0.888889	0.996146	0.919463	0.903704
	0.99835	1.26268	1.10333	0.99359	1.24044	1.0219		1.07669	0.953798	1.00504	1.05291	0.953913	1.03489	0.959602	0.967544		15s:	Dunnett's T3 multiple comparisons test	Mean Diff.	95.00% CI of diff.	Significant?	Summary	Adjusted P Value
	1.00301	1.08333		0.993732	1.07051		0.985988	0.878205		0.986794	0.852564		1.03387	0.929487				No LIS vs. +	-0.1376	-0.2067 to -0.06844	Yes	****	<0.0001
	1.01226	1.17759		1.01235	1.23372		1.00661	1.04879		1.02737	1.01632		1.10127	0.992727				No LIS vs. -	-0.09785	-0.1590 to -0.03671	Yes	***	0.0007
	0.994801	1.06173	1.43315	0.987888	1.03704	1.2641	1.00535	0.938272	1.07781		0.932099	1.04211		0.919753	0.999707			+ vs. -	0.03975	-0.04384 to 0.1233	No	ns	0.4546
	1.00018	1.21328	1.20384	1.00269	1.21391	1.09655	0.992039	1.09228	0.985002	1.00655	1.06275	0.958669	1.0703	1.00636	0.987665
	1.01302	1.26857	1.1684	1.01634	1.17668	1.10348	1.02088	1.02924	1.01461		0.953325	0.994947		0.745735	0.997048		30s:	Dunnett's T3 multiple comparisons test	Mean Diff.	95.00% CI of diff.	Significant?	Summary	Adjusted P Value
	1.00136	1.23529	1.19375	1.00237	1.2	1.14075	0.985611	1.02353	1.02381	1	0.970588	0.999876	1.03597	0.829412	0.989999			No LIS vs. +	-0.02739	-0.09095 to 0.03617	No	ns	0.5286
	0.998511	1.19463		0.995469	1.02685		1.00379	0.939597			1.04698			1.02685				No LIS vs. -	-0.01492	-0.06442 to 0.03458	No	ns	0.7676
	1.06995	1.24138		0.982182	1.18103		0.936364	1.13793		0.919361	1.15517		0.940041	1.13793				+ vs. -	0.01247	-0.05114 to 0.07608	No	ns	0.9219
		1.13837	1.17721		1.08805	1.08137		0.974843	0.984255		0.943396	0.970292		0.937107	0.963844
		1.19516	1.17894		1.00189	1.08339		0.965625	0.98709		0.906795	0.973918		0.961172	0.923282		60s:	Dunnett's T3 multiple comparisons test	Mean Diff.	95.00% CI of diff.	Significant?	Summary	Adjusted P Value
		1.25066	1.14685		1.15967	1.06993		1.03117	0.93007		1.01568	0.909091		0.974072	0.937063			No LIS vs. +	-0.02083	-0.09509 to 0.05344	No	ns	0.8033
			1.224			1.032			0.968			0.928			0.944			No LIS vs. -	0.0008591	-0.06023 to 0.06194	No	ns	>0.9999
			1.19178			1.11644			1.0137			0.965753			0.965753			+ vs. -	0.02168	-0.04455 to 0.08792	No	ns	0.7212
																	150s:	Dunnett's T3 multiple comparisons test	Mean Diff.	95.00% CI of diff.	Significant?	Summary	Adjusted P Value
																		No LIS vs. +	0.06217	-0.02083 to 0.1452	No	ns	0.1169
																		No LIS vs. -	0.0498	-0.01186 to 0.1115	No	ns	0.0742
																		+ vs. -	-0.01237	-0.08410 to 0.05937	No	ns	0.94
Minimum	0.9705	1.04	1.052	0.9403	0.9933	0.9852	0.9044	0.8782	0.9111	0.8896	0.8526	0.8889	0.94	0.7457	0.9037
Maximum	1.07	1.288	1.433	1.016	1.24	1.264	1.021	1.138	1.078	1.027	1.155	1.042	1.101	1.138	1.008
Range	0.09944	0.2475	0.3813	0.07599	0.2472	0.2789	0.1165	0.2597	0.1667	0.1378	0.3026	0.1532	0.1612	0.3922	0.1042
Mean	1.001	1.189	1.177	0.9885	1.126	1.086	0.9728	1	0.9877	0.9664	0.9873	0.9656	1.016	0.954	0.9664
Std. Deviation	0.02586	0.07702	0.09249	0.02216	0.086	0.06928	0.03989	0.0718	0.04403	0.04951	0.07638	0.04221	0.05294	0.08786	0.03165
Std. Error of Mean	0.007466	0.01989	0.02565	0.006396	0.02221	0.01921	0.01203	0.01854	0.01221	0.0165	0.01972	0.01171	0.01765	0.02268	0.008779

## Sheet: Figure 3H
Cortical +Ca	Cortical -Ca	DRG -Ca							Cortical +Ca	Cortical -Ca	DRG -Ca
								Number of values	14	13	11
4.657	0.878	1.922						Minimum	0.5973	0.4593	0.4112
3.062	5.657	0.4112						25% Percentile	1.222	1.326	1.597
0.5973	0.4593	2.881						Median	3.86	2.51	2.345
11.47	1.225	6.293						75% Percentile	7.95	3.891	6.293
1.288		2.345						Maximum	18.37	10.33	8.457
7.95		0.5585
1.024	10.33	1.599						Mean	5.077	3.134	3.536
18.37	2.942	5.902						Std. Deviation	5.019	2.596	2.819
4.96	3.018	1.597						Std. Error of Mean	1.341	0.7201	0.8501
5.151	4.497	6.925
2.081	2.455	8.457						Lower 95% CI	2.179	1.565	1.641
	2.51							Upper 95% CI	7.975	4.703	5.43
1.509
1.007	1.427
7.95	2.054							Dunnett's T3 multiple comparisons test	Mean Diff.	95.00% CI of diff.	Significant?	Summary	Adjusted P Value
	3.285							Cortical +Ca vs. Cortical -Ca	1.943	-2.495 to 6.381	No	ns	0.5067
								Cortical +Ca vs. DRG -Ca	1.541	-3.065 to 6.148	No	ns	0.7053
								Cortical -Ca vs. DRG -Ca	-0.4019	-3.634 to 2.830	No	ns	0.9771

[truncated: 14 more sheets: Figure 4A, Figure 4C, Figure 4D, Figure 4E, Figure 4F, Figure 4G, Supplemental Figure  1B, Supplemental Figure 1C, Supplement Figure 1D, Supplemental Figure 3A, Supplemental Figure 3B, Supplemental Figure 3C, Supplemental Figure 4A, Supplemental Figure 4B]
